# Supplementary material for: Clonal expansion and phenotypic alterations of TCR Vβ3+ T cells in juvenile-onset recurrent respiratory papillomatosis: implications for tumor-associated immunity and chemokine-mediated T-cell trafficking
Source: J Virol. 2026 Jun 2;100(6):e01080-25. doi: 10.1128/jvi.01080-25 (PMC13288611; doi:10.1128/jvi.01080-25)
Supplement: Data Set S1 — Detailed information of the 189 identified public TRBV28 clonotypes. [file jvi.01080-25-s0003.xlsx]

## Sheet: Sheet1
cdr3aa	v	d	j
CASIATGHKNIQYF	TRBV28	TRBD1	TRBJ2-4
CASKASGRVKETQYF	TRBV28	TRBD2	TRBJ2-5
CASKRTSYEQYF	TRBV28	.	TRBJ2-7
CASLDRASYEQYF	TRBV28	TRBD1	TRBJ2-7
CASMGRREQYF	TRBV28	TRBD1	TRBJ2-7
CASNEGGTRNQPQHF	TRBV28	.	TRBJ1-5
CASNPSGGRPSNYGYTF	TRBV28	TRBD2	TRBJ1-2
CASNSFYEQYF	TRBV28	.	TRBJ2-7
CASRAQETQYF	TRBV28	.	TRBJ2-5
CASRGQDILSGNTIYF	TRBV28	TRBD1	TRBJ1-3
CASRGQGFYEQYF	TRBV28	TRBD1	TRBJ2-7
CASRIQGPGQNIQYF	TRBV28	TRBD1	TRBJ2-4
CASRLAGGTDTQYF	TRBV28	TRBD2	TRBJ2-3
CASRLPGPSDEQYF	TRBV28	TRBD1	TRBJ2-7
CASRLTGGTDTQYF	TRBV28	TRBD1	TRBJ2-3
CASRQGARGNQPQHF	TRBV28	TRBD1	TRBJ1-5
CASRRQGSYEQYF	TRBV28	TRBD1	TRBJ2-7
CASRRTGGDEKLFF	TRBV28	TRBD1	TRBJ1-4
CASRTGGNEKLFF	TRBV28	TRBD1	TRBJ1-4
CASRTGYEQYF	TRBV28	TRBD1	TRBJ2-7
CASRTTRVKQETQYF	TRBV28	TRBD1	TRBJ2-5
CASRVPLGYTF	TRBV28	TRBD1	TRBJ1-2
CASSAPYYEQYF	TRBV28	TRBD1	TRBJ2-7
CASSDQETQYF	TRBV28	.	TRBJ2-5
CASSDYQTGGYNTQYF	TRBV28	TRBD1	TRBJ2-3
CASSFALRTGSNTEAFF	TRBV28	TRBD1	TRBJ1-1
CASSFDGRAVEQFF	TRBV28	TRBD2	TRBJ2-1
CASSFGETQYF	TRBV28	.	TRBJ2-5
CASSFGGKQETQYF	TRBV28	TRBD2	TRBJ2-5
CASSFGQGFRQPQHF	TRBV28	TRBD1	TRBJ1-5
CASSFGTDTQYF	TRBV28	.	TRBJ2-3
CASSFLNTEAFF	TRBV28	.	TRBJ1-1
CASSFLYNEQFF	TRBV28	.	TRBJ2-1
CASSFPGQPQHF	TRBV28	TRBD1	TRBJ1-5
CASSFPMNTEAFF	TRBV28	.	TRBJ1-1
CASSFPPGQVGEQYF	TRBV28	TRBD1	TRBJ2-7
CASSFQGSYEQYF	TRBV28	TRBD1	TRBJ2-7
CASSFRGIQPQHF	TRBV28	.	TRBJ1-5
CASSFRGRSYEQYF	TRBV28	TRBD1	TRBJ2-7
CASSFRGTSGSYEQYF	TRBV28	TRBD2	TRBJ2-7
CASSFRHEQYF	TRBV28	.	TRBJ2-7
CASSFRSYEQYF	TRBV28	.	TRBJ2-7
CASSFSGSSTDTQYF	TRBV28	TRBD2	TRBJ2-3
CASSFSHLYEQYF	TRBV28	.	TRBJ2-7
CASSFTGDTEAFF	TRBV28	TRBD1	TRBJ1-1
CASSFTGPYEQYF	TRBV28	TRBD1	TRBJ2-7
CASSFWSGATEAFF	TRBV28	TRBD1	TRBJ1-1
CASSFYYEQYF	TRBV28	.	TRBJ2-7
CASSGRETQYF	TRBV28	.	TRBJ2-5
CASSIPVPNQPQHF	TRBV28	TRBD1	TRBJ1-5
CASSLAAYEQYF	TRBV28	.	TRBJ2-7
CASSLAGGPGTENNEQFF	TRBV28	TRBD2	TRBJ2-1
CASSLAMRSDTQYF	TRBV28	.	TRBJ2-3
CASSLASAYEQYF	TRBV28	.	TRBJ2-7
CASSLASYNEQFF	TRBV28	.	TRBJ2-1
CASSLAYNEQFF	TRBV28	.	TRBJ2-1
CASSLDIYNEQFF	TRBV28	TRBD1	TRBJ2-1
CASSLDRGGNTIYF	TRBV28	TRBD1	TRBJ1-3
CASSLDRVNTEAFF	TRBV28	TRBD1	TRBJ1-1
CASSLGGRDEQYF	TRBV28	TRBD2	TRBJ2-7
CASSLGGSSYEQYF	TRBV28	.	TRBJ2-7
CASSLGGSYEQYF	TRBV28	.	TRBJ2-7
CASSLGGTGLSYNEQFF	TRBV28	TRBD2	TRBJ2-1
CASSLGLAGSYEQYF	TRBV28	TRBD2	TRBJ2-7
CASSLGLETYNEQFF	TRBV28	TRBD2	TRBJ2-1
CASSLGLNTGELFF	TRBV28	.	TRBJ2-2
CASSLGQGDYGYTF	TRBV28	TRBD1	TRBJ1-2
CASSLGQGGQPQHF	TRBV28	TRBD1	TRBJ1-5
CASSLGQGYRQPQHF	TRBV28	TRBD1	TRBJ1-5
CASSLGQGYRSPLHF	TRBV28	TRBD1	TRBJ1-6
CASSLGQYTGELFF	TRBV28	TRBD1	TRBJ2-2
CASSLGREETQYF	TRBV28	TRBD2	TRBJ2-5
CASSLGSELFF	TRBV28	.	TRBJ2-2
CASSLGSPLHF	TRBV28	.	TRBJ1-6
CASSLGSSGSYNEQFF	TRBV28	TRBD2	TRBJ2-1
CASSLGTDTQYF	TRBV28	.	TRBJ2-3
CASSLGTEAFF	TRBV28	.	TRBJ1-1
CASSLGTSGRAGELFF	TRBV28	TRBD2	TRBJ2-2
CASSLLANEQFF	TRBV28	.	TRBJ2-1
CASSLLANEQFF	TRBV28	TRBD2	TRBJ2-1
CASSLLGGGTDTQYF	TRBV28	TRBD2	TRBJ2-3
CASSLLNPNTEAFF	TRBV28	.	TRBJ1-1
CASSLLTGGLDTQYF	TRBV28	TRBD1	TRBJ2-3
CASSLMGGIYEQYF	TRBV28	TRBD2	TRBJ2-7
CASSLPGQGTDTQYF	TRBV28	TRBD1	TRBJ2-3
CASSLPGQGYGYTF	TRBV28	TRBD1	TRBJ1-2
CASSLPGQVQETQYF	TRBV28	TRBD1	TRBJ2-5
CASSLPGRMNTEAFF	TRBV28	TRBD1	TRBJ1-1
CASSLPLTGRVYGYTF	TRBV28	TRBD1	TRBJ1-2
CASSLPTGGVETQYF	TRBV28	TRBD1	TRBJ2-5
CASSLPTGSGELFF	TRBV28	TRBD1	TRBJ2-2
CASSLQGNYEQYF	TRBV28	TRBD1	TRBJ2-7
CASSLQKGPEAFF	TRBV28	.	TRBJ1-1
CASSLQQETQYF	TRBV28	.	TRBJ2-5
CASSLRDYTDTQYF	TRBV28	.	TRBJ2-3
CASSLRGYGYTF	TRBV28	TRBD2	TRBJ1-2
CASSLRHQPQHF	TRBV28	.	TRBJ1-5
CASSLRLAGDLSGANVLTF	TRBV28	TRBD2	TRBJ2-6
CASSLRTYEQYF	TRBV28	.	TRBJ2-7
CASSLSDRGNSPLHF	TRBV28	TRBD1	TRBJ1-6
CASSLSGLNTDTQYF	TRBV28	TRBD1	TRBJ2-3
CASSLSGNTEAFF	TRBV28	.	TRBJ1-1
CASSLSGVGTDTQYF	TRBV28	.	TRBJ2-3
CASSLSHTEAFF	TRBV28	.	TRBJ1-1
CASSLSQSYEQYF	TRBV28	.	TRBJ2-7
CASSLSTDTQYF	TRBV28	.	TRBJ2-3
CASSLTATNEKLFF	TRBV28	.	TRBJ1-4
CASSLTGATNEKLFF	TRBV28	TRBD1	TRBJ1-4
CASSLTGGYGYTF	TRBV28	TRBD1	TRBJ1-2
CASSLTGNYGYTF	TRBV28	TRBD1	TRBJ1-2
CASSLTGPGANVLTF	TRBV28	TRBD1	TRBJ2-6
CASSLTQETQYF	TRBV28	.	TRBJ2-5
CASSLTRNTEAFF	TRBV28	.	TRBJ1-1
CASSLTVPNQPQHF	TRBV28	TRBD1	TRBJ1-5
CASSLVEETQYF	TRBV28	.	TRBJ2-5
CASSLVGEETQYF	TRBV28	TRBD1	TRBJ2-5
CASSLVGGRENQPQHF	TRBV28	TRBD2	TRBJ1-5
CASSLVGVEQYF	TRBV28	TRBD1	TRBJ2-7
CASSLVSGGLGHDEQYF	TRBV28	TRBD2	TRBJ2-7
CASSLWETQYF	TRBV28	.	TRBJ2-5
CASSLWNQPQHF	TRBV28	.	TRBJ1-5
CASSLYTYEQYF	TRBV28	.	TRBJ2-7
CASSNYYEQYF	TRBV28	.	TRBJ2-7
CASSPGGRQETQYF	TRBV28	TRBD1	TRBJ2-5
CASSPGLAGTGELFF	TRBV28	TRBD2	TRBJ2-2
CASSPGLQRTGRNTGELFF	TRBV28	TRBD1	TRBJ2-2
CASSPGQATEAFF	TRBV28	TRBD1	TRBJ1-1
CASSPGQGSYGYTF	TRBV28	TRBD1	TRBJ1-2
CASSPGTGDEQYF	TRBV28	TRBD1	TRBJ2-7
CASSPGTGPYEQYF	TRBV28	TRBD1	TRBJ2-7
CASSPGTSGRRDTQYF	TRBV28	TRBD2	TRBJ2-3
CASSPLALTSSRGYEQYF	TRBV28	TRBD2	TRBJ2-7
CASSPLNTEAFF	TRBV28	.	TRBJ1-1
CASSPPPGGEQYF	TRBV28	TRBD1	TRBJ2-7
CASSPPPGSYEQYF	TRBV28	TRBD1	TRBJ2-7
CASSPPYNEQFF	TRBV28	TRBD1	TRBJ2-1
CASSPQYEQYF	TRBV28	.	TRBJ2-7
CASSPRRGSNQPQHF	TRBV28	TRBD1	TRBJ1-5
CASSPSGEALDTQYF	TRBV28	TRBD2	TRBJ2-3
CASSPTGGTYEQYF	TRBV28	TRBD1	TRBJ2-7
CASSPTTDTQYF	TRBV28	.	TRBJ2-3
CASSQAGGPYNEQFF	TRBV28	TRBD2	TRBJ2-1
CASSRDISYEQYF	TRBV28	TRBD1	TRBJ2-7
CASSRDRVGEQYF	TRBV28	TRBD1	TRBJ2-7
CASSRDSSYEQYF	TRBV28	TRBD1	TRBJ2-7
CASSRLAGAPDTQYF	TRBV28	TRBD2	TRBJ2-3
CASSRPGQGYEQYF	TRBV28	TRBD1	TRBJ2-7
CASSRPINQPQHF	TRBV28	.	TRBJ1-5
CASSRRQGPSYEQYF	TRBV28	TRBD1	TRBJ2-7
CASSRYNEQFF	TRBV28	.	TRBJ2-1
CASSSANTGELFF	TRBV28	.	TRBJ2-2
CASSSGPGSGGNTDTQYF	TRBV28	TRBD2	TRBJ2-3
CASSSGTGGYGYTF	TRBV28	TRBD1	TRBJ1-2
CASSSGTNNSPLHF	TRBV28	TRBD1	TRBJ1-6
CASSSGTSGTYEQYF	TRBV28	TRBD2	TRBJ2-7
CASSSLFGTVQPQHF	TRBV28	TRBD1	TRBJ1-5
CASSSLKAFF	TRBV28	.	TRBJ1-1
CASSSMTAQQETQYF	TRBV28	TRBD1	TRBJ2-5
CASSSPNRGLAYEQYF	TRBV28	TRBD1	TRBJ2-7
CASSSPSGNTIYF	TRBV28	.	TRBJ1-3
CASSSQGGEQYF	TRBV28	TRBD1	TRBJ2-7
CASSSSGTAYYEQYF	TRBV28	TRBD1	TRBJ2-7
CASSSSLRAFF	TRBV28	TRBD2	TRBJ1-1
CASSSSRVNEQFF	TRBV28	TRBD1	TRBJ2-1
CASSSTGLTDTQYF	TRBV28	TRBD1	TRBJ2-3
CASSSVGGTGTVPYEQYF	TRBV28	TRBD1	TRBJ2-7
CASSTGTSYEQYF	TRBV28	TRBD2	TRBJ2-7
CASSTHSGRVRGNTQYF	TRBV28	TRBD2	TRBJ2-3
CASSTTGGAQETQYF	TRBV28	TRBD2	TRBJ2-5
CASSVGTGELFF	TRBV28	.	TRBJ2-2
CASSVSYNEQFF	TRBV28	.	TRBJ2-1
CASSWAYEQYF	TRBV28	.	TRBJ2-7
CASSWDRDYGYTF	TRBV28	TRBD1	TRBJ1-2
CASSWESSYEQYF	TRBV28	.	TRBJ2-7
CASSWGPFYEQYF	TRBV28	TRBD1	TRBJ2-7
CASSWTSSGHEQYF	TRBV28	TRBD2	TRBJ2-7
CASSYRGIPYNEQFF	TRBV28	TRBD1	TRBJ2-1
CASTAFYSNQPQHF	TRBV28	TRBD2	TRBJ1-5
CASTERDVTFF	TRBV28	.	TRBJ1-1
CASTGGYEQYF	TRBV28	TRBD2	TRBJ2-7
CASTKSGLAGDEQYF	TRBV28	TRBD2	TRBJ2-7
CASTLERSYGYTF	TRBV28	.	TRBJ1-2
CASTLGGNTGELFF	TRBV28	TRBD1	TRBJ2-2
CASTPVGGLTFYEQYF	TRBV28	TRBD1	TRBJ2-7
CASTPVGRVLGYEQFF	TRBV28	TRBD2	TRBJ2-1
CASTSDRVEQYF	TRBV28	TRBD1	TRBJ2-7
CATDRGQPQHF	TRBV28	TRBD1	TRBJ1-5
CATSVRTEAFF	TRBV28	.	TRBJ1-1
CAWGAFSNQPQHF	TRBV28	TRBD2	TRBJ1-5
