# Supplementary material for: Clonal expansion and phenotypic alterations of TCR Vβ3+ T cells in juvenile-onset recurrent respiratory papillomatosis: implications for tumor-associated immunity and chemokine-mediated T-cell trafficking
Source: J Virol. 2026 Jun 2;100(6):e01080-25. doi: 10.1128/jvi.01080-25 (PMC13288611; doi:10.1128/jvi.01080-25)
Supplement: Table S1 — Detailed clinical data of JORRP patients. [file jvi.01080-25-s0005.xlsx]

## Sheet: Sheet1
Table S1: The clinical data of JORRP patients
	Patient ID	Sample ID	Gender	Age（y/m/d）at sample collection	HPV typing	Aggressive characteristics（Agg/Non-agg）	Sequencing type
Figure1, Figrure2A	JORRP Patient 1	JORRP Blood 1	Male	13y	undefined	Agg	flow cytometry of 24Vβ
	JORRP Patient 2	JORRP Blood 2	Female	4y	HPV 11	Non-agg	flow cytometry of 24Vβ
	JORRP Patient 3	JORRP Blood 3	Female	15y10m	undefined	Agg	flow cytometry of 24Vβ
	JORRP Patient 4	JORRP Blood 4	Male	7y	HPV 11	Agg	flow cytometry of 24Vβ
	JORRP Patient 5	JORRP Blood 5	Female	2y10m	HPV 11	Agg	flow cytometry of 24Vβ
	JORRP Patient 6	JORRP Blood 6	Male	2y	HPV 6	Agg	flow cytometry of 24Vβ
	JORRP Patient 7	JORRP Blood 7	Male	2y10m	HPV 6	Agg	flow cytometry of 24Vβ
	JORRP Patient 8	JORRP Blood 8	Male	4y1m	HPV 6	Non-agg	flow cytometry of 24Vβ
	JORRP Patient 9	JORRP Blood 9	Female	3y7m15d	HPV 11	Non-agg	flow cytometry of 24Vβ
	JORRP Patient 10	JORRP Blood 10	Female	1y4m12d	undefined	Agg	flow cytometry of 24Vβ
	JORRP Patient 11	JORRP Blood 11	Male	11m	HPV 6	Non-agg	flow cytometry of 24Vβ
	JORRP Patient 12	JORRP Blood 12	Male	2y3m	HPV 6	Agg	flow cytometry of 24Vβ
	JORRP Patient 13	JORRP Blood 13	Female	3y1m21d	HPV 11	Agg	flow cytometry of 24Vβ
	JORRP Patient 14	JORRP Blood 14	Male	3y1m15d	HPV 11	Agg	flow cytometry of 24Vβ
	JORRP Patient 15	JORRP Blood 15	Female	1y3m	HPV 11	Non-agg	flow cytometry of 24Vβ
	JORRP Patient 16	JORRP Blood 16	Male	5y7m9d	HPV 6	Agg	flow cytometry of 24Vβ
	JORRP Patient 17	JORRP Blood 17	Male	2y4m18d	HPV 6	Agg	flow cytometry of 24Vβ
	JORRP Patient 18	JORRP Blood 18	Female	4y4m	HPV 6	Non-agg	flow cytometry of 24Vβ
	JORRP Patient 19	JORRP Blood 19	Female	4y10m	HPV 11	Non-agg	flow cytometry of 24Vβ
	JORRP Patient 20	JORRP Blood 20	Male	3y3m3d	HPV 6	Agg	flow cytometry of 24Vβ
	JORRP Patient 21	JORRP Blood 21	Male	4y2m	HPV 11	Non-agg	flow cytometry of 24Vβ
	JORRP Patient 22	JORRP Blood 22	Male	3y6m15d	HPV 6	Non-agg	flow cytometry of 24Vβ
	JORRP Patient 23	JORRP Blood 23	Male	4y6m	HPV 11	Agg	flow cytometry of 24Vβ
	JORRP Patient 24	JORRP Blood 24	Male	10m21d	HPV 11	Non-agg	flow cytometry of 24Vβ
	JORRP Patient 25	JORRP Blood 25	Male	6y4m27d	HPV 6	Agg	flow cytometry of 24Vβ
	JORRP Patient 26	JORRP Blood 26	Female	1y9d	HPV 11	Agg	flow cytometry of 24Vβ
	JORRP Patient 27	JORRP Blood 27	Female	3y6m24d	HPV 11	Non-agg	flow cytometry of 24Vβ
	JORRP Patient 28	JORRP Blood 28	Female	1y10m3d	HPV 6	Agg	flow cytometry of 24Vβ
	JORRP Patient 29	JORRP Blood 29	Female	4y7m24d	HPV 11	Agg	flow cytometry of 24Vβ
	JORRP Patient 30	JORRP Blood 30	Female	3y1m	HPV 6	Non-agg	flow cytometry of 24Vβ
	JORRP Patient 31	JORRP Blood 31	Female	2y3d	undefined	Agg	flow cytometry of 24Vβ
	JORRP Patient 32	JORRP Blood 32	Male	4y4m	HPV 11	Non-agg	flow cytometry of 24Vβ
	JORRP Patient 33	JORRP Blood 33	Male	2y4m	HPV 11	Agg	flow cytometry of 24Vβ
	JORRP Patient 34	JORRP Blood 34	Female	1y1m9d	HPV 11	Agg	flow cytometry of 24Vβ
	JORRP Patient 35	JORRP Blood 35	Female	1y1m2d	HPV 6+11	Agg	flow cytometry of 24Vβ
	JORRP Patient 36	JORRP Blood 36	Male	4y9m	HPV 11	Agg	flow cytometry of 24Vβ
Figure2C, Figure4A-C	JORRP Patient 37	JORRP Blood 37	Male	1y4m21d	HPV 11	Agg	flow cytometry of Vβ3 proportions
	JORRP Patient 38	JORRP Blood 38	Male	4y7m22d	HPV 11	Agg	flow cytometry of Vβ3 proportions
	JORRP Patient 39	JORRP Blood 39	Female	3y5m22d	HPV 11	Agg	flow cytometry of Vβ3 proportions
	JORRP Patient 40	JORRP Blood 40	Female	2y3m25d	undefined	Non-agg	flow cytometry of Vβ3 proportions
	JORRP Patient 41	JORRP Blood 41	Female	8y11m	HPV 6	Non-agg	flow cytometry of Vβ3 proportions
	JORRP Patient 42	JORRP Blood 42	Female	2y2m	HPV 11	Agg	flow cytometry of Vβ3 proportions
	JORRP Patient 43	JORRP Blood 43	Female	3y11m29d	HPV 11	Agg	flow cytometry of Vβ3 proportions
	JORRP Patient 44	JORRP Blood 44	Male	9y3m9d	HPV 6+11	Non-agg	flow cytometry of Vβ3 proportions
	JORRP Patient 45	JORRP Blood 45	Male	5y2m27d	undefined	Non-agg	flow cytometry of Vβ3 proportions
	JORRP Patient 46	JORRP Blood 46	Female	7y2m8d	HPV 11	Non-agg	flow cytometry of Vβ3 proportions
	JORRP Patient 47	JORRP Blood 47	Male	2y9m23d	undefined	Agg	flow cytometry of Vβ3 proportions
	JORRP Patient 48	JORRP Blood 48	Female	1y6m20d	HPV 6+11	Agg	flow cytometry of Vβ3 proportions
	JORRP Patient 49	JORRP Blood 49	Male	5y2m21d	HPV 11	Agg	flow cytometry of Vβ3 proportions
	JORRP Patient 50	JORRP Blood 50	Male	5y2m29d	HPV 6	Agg	flow cytometry of Vβ3 proportions
	JORRP Patient 51	JORRP Blood 51	Male	1y7m10d	HPV 11	Non-agg	flow cytometry of Vβ3 proportions
	JORRP Patient 52	JORRP Blood 52	Female	6y11m3d	undefined	Non-agg	flow cytometry of Vβ3 proportions
	JORRP Patient 53	JORRP Blood 53	Male	8y5m13d	HPV 6	Non-agg	flow cytometry of Vβ3 proportions
	JORRP Patient 54	JORRP Blood 54	Male	5y5m12d	HPV 11	Non-agg	flow cytometry of Vβ3 proportions
	JORRP Patient 55	JORRP Blood 55	Male	4y3m23d	HPV 6+11	Non-agg	flow cytometry of Vβ3 proportions
	JORRP Patient 56	JORRP Blood 56	Male	6y5m22d	HPV 6	Non-agg	flow cytometry of Vβ3 proportions
	JORRP Patient 57	JORRP Blood 57	Male	2y4m29d	undefined	Non-agg	flow cytometry of Vβ3 proportions
	JORRP Patient 58	JORRP Blood 58	Female	8y4m1d	HPV 11	Agg	flow cytometry of Vβ3 proportions
	JORRP Patient 59	JORRP Blood 59	Male	8y2m22d	undefined	Non-agg	flow cytometry of Vβ3 proportions
	JORRP Patient 60	JORRP Blood 60	Female	7y4m28d	undefined	Agg	flow cytometry of Vβ3 proportions
	JORRP Patient 61	JORRP Blood 61	Male	6y1m7d	HPV 11	Non-agg	flow cytometry of Vβ3 proportions
	JORRP Patient 62	JORRP Blood 62	Female	4y2d	HPV 6	Agg	flow cytometry of Vβ3 proportions
	JORRP Patient 63	JORRP Blood 63	Male	5y6m3d	HPV 6	Non-agg	flow cytometry of Vβ3 proportions
	JORRP Patient 64	JORRP Blood 64	Female	3y8m28d	undefined	Non-agg	flow cytometry of Vβ3 proportions
	JORRP Patient 65	JORRP Blood 65	Male	1y9m21d	HPV 6	Agg	flow cytometry of Vβ3 proportions
	JORRP Patient 66	JORRP Blood 66	Male	7y1m30d	HPV 6	Agg	flow cytometry of Vβ3 proportions
	JORRP Patient 67	JORRP Blood 67	Male	3y2m8d	HPV 6	Non-agg	flow cytometry of Vβ3 proportions
	JORRP Patient 68	JORRP Blood 68	Male	8m11d	HPV 11	Agg	flow cytometry of Vβ3 proportions
	JORRP Patient 69	JORRP Blood 69	Male	3y9m22d	HPV 6	Non-agg	flow cytometry of Vβ3 proportions
	JORRP Patient 70	JORRP Blood 70	Male	1y10m9d	HPV 6	Agg	flow cytometry of Vβ3 proportions
	JORRP Patient 71	JORRP Blood 71	Male	6y10m26d	HPV 6	Agg	flow cytometry of Vβ3 proportions
	JORRP Patient 72	JORRP Blood 72	Male	1y7m27d	HPV 11	Agg	flow cytometry of Vβ3 proportions
	JORRP Patient 73	JORRP Blood 73	Male	1y11m21d	HPV 6	Agg	flow cytometry of Vβ3 proportions
	JORRP Patient 74	JORRP Blood 74	Male	6y10m	HPV 11	Non-agg	flow cytometry of Vβ3 proportions
	JORRP Patient 75	JORRP Blood 75	Female	6y	HPV 6	Non-agg	flow cytometry of Vβ3 proportions
Figure2D	JORRP Patient 6	JORRP Blood 76 , Papilloma 1	Male	9y6m16d	HPV 6	Agg	flow cytometry of Vβ3 proportions (papilloma vs blood)
	JORRP Patient 43	JORRP Blood 77 , Papilloma 2	Female	5y5m15d	HPV 11	Agg	flow cytometry of Vβ3 proportions (papilloma vs blood)
	JORRP Patient 49	JORRP Blood 79 , Papilloma 3	Male	6y25d	HPV 11	Agg	flow cytometry of Vβ3 proportions (papilloma vs blood)
	JORRP Patient 52	JORRP Blood 80 , Papilloma 4	Female	8y6m	undefined	Non-agg	flow cytometry of Vβ3 proportions (papilloma vs blood)
	JORRP Patient 63	JORRP Blood 63 , Papilloma 5	Male	5y6m3d	HPV 6	Non-agg	flow cytometry of Vβ3 proportions (papilloma vs blood)
	JORRP Patient 66	JORRP Blood 81 , Papilloma 6	Male	6y2m	HPV 6	Agg	flow cytometry of Vβ3 proportions (papilloma vs blood)
	JORRP Patient 68	JORRP Blood 68 , Papilloma 7	Male	8m11d	HPV 11	Agg	flow cytometry of Vβ3 proportions (papilloma vs blood)
	JORRP Patient 76	JORRP Blood 78 , Papilloma 8	Female	7y11d	HPV 11	Agg	flow cytometry of Vβ3 proportions (papilloma vs blood)
	JORRP Patient 77	JORRP Blood 82 , Papilloma 9	Male	8m9d	HPV 11	Agg	flow cytometry of Vβ3 proportions (papilloma vs blood)
	JORRP Patient 78	JORRP Blood 83 , Papilloma 10	Female	4y2m4d	undefined	Agg	flow cytometry of Vβ3 proportions (papilloma vs blood)
	JORRP Patient 79	JORRP Blood 84 , Papilloma 11	Female	15y	undefined	Non-agg	flow cytometry of Vβ3 proportions (papilloma vs blood)
	JORRP Patient 80	JORRP Blood 85 , Papilloma 12	Female	11m13d	HPV 11	Agg	flow cytometry of Vβ3 proportions (papilloma vs blood)
	JORRP Patient 81	JORRP Blood 86 , Papilloma 13	Female	1y28d	HPV 11	Agg	flow cytometry of Vβ3 proportions (papilloma vs blood)
	JORRP Patient 82	JORRP Blood 87 , Papilloma 14	Male	7y7m4d	HPV 11	Non-agg	flow cytometry of Vβ3 proportions (papilloma vs blood)
Fiigure 5	JORRP Patient 37	JORRP Blood 88	Male	3y2m26d	HPV 11	Agg	flow cytometry of Vβ3 function
	JORRP Patient 43	JORRP Blood 89	Female	5y11m1d	HPV 11	Agg	flow cytometry of Vβ3 function
	JORRP Patient 61	JORRP Blood 61	Male	6y1m7d	HPV 11	Non-agg	flow cytometry of Vβ3 function
	JORRP Patient 62	JORRP Blood 62	Female	4y2d	HPV 6	Agg	flow cytometry of Vβ3 function
	JORRP Patient 63	JORRP Blood 63	Male	5y6m3d	HPV 6	Non-agg	flow cytometry of Vβ3 function
	JORRP Patient 64	JORRP Blood 64	Female	3y8m28d	HPV 6	Non-agg	flow cytometry of Vβ3 function
	JORRP Patient 65	JORRP Blood 65	Male	1y9m21d	HPV 6	Agg	flow cytometry of Vβ3 function
	JORRP Patient 66	JORRP Blood 66	Male	7y1m30d	HPV 6	Agg	flow cytometry of Vβ3 function
	JORRP Patient 67	JORRP Blood 67	Male	3y2m8d	HPV 11	Non-agg	flow cytometry of Vβ3 function
	JORRP Patient 68	JORRP Blood 68	Male	8m11d	HPV 11	Agg	flow cytometry of Vβ3 function
	JORRP Patient 69	JORRP Blood 69	Male	3y9m22d	HPV 6	Non-agg	flow cytometry of Vβ3 function
	JORRP Patient 70	JORRP Blood 70	Male	1y10m9d	HPV 6	Agg	flow cytometry of Vβ3 function
	JORRP Patient 71	JORRP Blood 71	Male	6y10m26d	HPV 11	Agg	flow cytometry of Vβ3 function
	JORRP Patient 72	JORRP Blood 72	Male	1y7m27d	HPV 11	Agg	flow cytometry of Vβ3 function
	JORRP Patient 73	JORRP Blood 73	Male	1y11m21d	HPV 6	Agg	flow cytometry of Vβ3 function
	JORRP Patient 74	JORRP Blood 74	Male	6y10m12d	HPV 11	Non-agg	flow cytometry of Vβ3 function
	JORRP Patient 75	JORRP Blood 75	Female	6y	HPV 6	Non-agg	flow cytometry of Vβ3 function
	JORRP Patient 82	JORRP Blood 87	Male	7y7m4d	HPV 11	Non-agg	flow cytometry of Vβ3 function
	JORRP Patient 83	JORRP Blood 90	Female	6y5m28d	HPV 11	Agg	flow cytometry of Vβ3 function
	JORRP Patient 84	JORRP Blood 91	Male	4y5m18d	HPV 11	Non-agg	flow cytometry of Vβ3 function
	JORRP Patient 85	JORRP Blood 92	Male	2y4m10d	HPV 6	Agg	flow cytometry of Vβ3 function
Figure6A-D，Figure7	JORRP Patient 68	JORRP Blood 68	Male	8m11d	HPV 11	Agg	UID RNA-seq of TCR Vβ3+ T cell
	JORRP Patient 70	JORRP Blood 70	Male	1y10m9d	HPV 6	Agg	UID RNA-seq of TCR Vβ3+ T cell
	JORRP Patient 73	JORRP Blood 73	Male	1y11m21d	HPV 6	Agg	UID RNA-seq of TCR Vβ3+ T cell
	JORRP Patient 86	JORRP Blood 93	Female	1y1m12d	HPV 6	Non-agg	UID RNA-seq of TCR Vβ3+ T cell
	JORRP Patient 87	JORRP Blood 94	Female	2y8m17d	HPV 6	Non-agg	UID RNA-seq of TCR Vβ3+ T cell
Figure 6E, 6F	JORRP Patient 46	JORRP Blood 95	Female	2y7m14d	HPV 11	Non-agg	RNA sequencing
	JORRP Patient 76	JORRP Blood 96	Female	1y9d	HPV 11	Agg	RNA sequencing
	JORRP Patient 88	JORRP Blood 97	Male	4y5m13d	HPV 11	Agg	RNA sequencing
	JORRP Patient 92	JORRP Blood 98	Male	2y19d	undefined	Agg	RNA sequencing
	JORRP Patient 43	Papilloma 15	Female	1y1m23d	HPV 11	Agg	RNA sequencing
	JORRP Patient 46	Papilloma 16	Female	2y7m14d	HPV 11	Non-agg	RNA sequencing
	JORRP Patient 66	Papilloma 17	Male	1y4m6d	HPV 6	Agg	RNA sequencing
	JORRP Patient 76	Papilloma 18	Female	1y9d	HPV 11	Agg	RNA sequencing
	JORRP Patient 88	Papilloma 19	Male	4y5m13d	HPV 11	Agg	RNA sequencing
	JORRP Patient 89	Papilloma 20	Female	8m22d	HPV 11	Agg	RNA sequencing
	JORRP Patient 90	Papilloma 21	Male	1y6m25d	HPV 6	Agg	RNA sequencing
	JORRP Patient 91	Papilloma 22	Female	5y7d	undefined	Non-agg	RNA sequencing
	JORRP Patient 92	Papilloma 23	Male	2y19d	undefined	Agg	RNA sequencing
	JORRP Patient 93	Papilloma 24	Male	3y10m30d	HPV 6	Non-agg	RNA sequencing
	JORRP Patient 94	Papilloma 25	Female	11m25d	undefined	Non-agg	RNA sequencing
	JORRP Patient 95	Papilloma 26	Female	1y11m4d	HPV 6	Non-agg	RNA sequencing
	JORRP Patient 96	Papilloma 27	Male	3y1m23d	undefined	Non-agg	RNA sequencing
Figure8	JORRP Patient 41	JORRP Blood 99	Female	9y9m6d	HPV 6	Non-agg	TCR sequencing
	JORRP Patient 34	JORRP Blood 100	Female	2y6m3d	HPV 11	Agg	TCR sequencing
	JORRP Patient 43	JORRP Blood 101	Female	4y10m3d	HPV 11	Agg	TCR sequencing
	JORRP Patient 42	JORRP Blood 102	Female	2y7m1d	HPV 11	Agg	TCR sequencing
	JORRP Patient 35	JORRP Blood 103	Female	1y8m6d	HPV 6+11	Agg	TCR sequencing
	JORRP Patient 48	JORRP Blood 104	Female	1y9m18d	HPV 6+11	Agg	TCR sequencing
	JORRP Patient 49	JORRP Blood 105	Male	5y8m5d	HPV 11	Agg	TCR sequencing
	JORRP Patient 51	JORRP Blood 106	Male	2y1m2d	HPV 11	Non-agg	TCR sequencing
	JORRP Patient 74	JORRP Blood 107	Male	6y2m	HPV 11	Non-agg	TCR sequencing
	JORRP Patient 88	JORRP Blood 108	Male	9y10m29d	HPV 11	Agg	TCR sequencing
	JORRP Patient 96	Papilloma 28	Male	9y4m4d	undefined	Non-agg	TCR sequencing
	JORRP Patient 42	Papilloma 29	Female	2y7m1d	HPV 11	Agg	TCR sequencing
	JORRP Patient 35	Papilloma 30	Female	1y8m6d	HPV 6+11	Agg	TCR sequencing
	JORRP Patient 48	Papilloma 31	Female	1y9m18d	HPV 6+11	Agg	TCR sequencing
	JORRP Patient 49	Papilloma 32	Male	5y8m5d	HPV 11	Agg	TCR sequencing
	JORRP Patient 51	Papilloma 33	Male	2y1m2d	HPV 11	Non-agg	TCR sequencing
	JORRP Patient 74	Papilloma 34	Male	6y2m	HPV 11	Non-agg	TCR sequencing
Figure3A, C	JORRP Patient 42	JORRP Blood 109	Female	4y2m3d	HPV 11	Agg	flow cytometry of Vβ20 proportions and function
	JORRP Patient 61	JORRP Blood 61	Male	6y1m7d	HPV 11	Non-agg	flow cytometry of Vβ20 proportions and function
	JORRP Patient 63	JORRP Blood 63	Male	5y6m3d	HPV 6	Non-agg	flow cytometry of Vβ20 proportions and function
	JORRP Patient 64	JORRP Blood 110	Female	4y5m4d	undefined	Agg	flow cytometry of Vβ20 proportions and function
	JORRP Patient 65	JORRP Blood 65	Male	1y9m21d	HPV 6	Agg	flow cytometry of Vβ20 proportions and function
	JORRP Patient 66	JORRP Blood 66	Male	7y1m30d	HPV 6	Agg	flow cytometry of Vβ20 proportions and function
	JORRP Patient 68	JORRP Blood 68	Male	8m11d	HPV 11	Agg	flow cytometry of Vβ20 proportions and function
	JORRP Patient 69	JORRP Blood 69	Male	3y9m22d	HPV 6	Non-agg	flow cytometry of Vβ20 proportions and function
	JORRP Patient 70	JORRP Blood 70	Male	1y10m9d	HPV 6	Agg	flow cytometry of Vβ20 proportions and function
	JORRP Patient 72	JORRP Blood 72	Male	1y7m27d	HPV 11	Agg	flow cytometry of Vβ20 proportions and function
	JORRP Patient 73	JORRP Blood 73	Male	1y11m21d	HPV 6	Agg	flow cytometry of Vβ20 proportions and function
	JORRP Patient 81	JORRP Blood 111	Female	2y1m22d	HPV 11	Agg	flow cytometry of Vβ20 proportions and function
	JORRP Patient 82	JORRP Blood 87	Male	7y7m4d	HPV 11	Non-agg	flow cytometry of Vβ20 proportions and function
	JORRP Patient 83	JORRP Blood 90	Female	6y5m28d	HPV 11	Agg	flow cytometry of Vβ20 proportions and function
	JORRP Patient 84	JORRP Blood 91	Male	4y5m18d	HPV 11	Non-agg	flow cytometry of Vβ20 proportions and function
	JORRP Patient 85	JORRP Blood 92	Male	2y4m10d	HPV 6	Agg	flow cytometry of Vβ20 proportions and function
	JORRP Patient 97	JORRP Blood 112	Male	2y4m6d	HPV 6	Agg	flow cytometry of Vβ20 proportions and function
Figure3B	JORRP Patient 61	JORRP Blood 61, Papilloma 35	Male	6y1m7d	HPV 11	Non-agg	flow cytometry of Vβ20 proportions (papilloma vs blood)
	JORRP Patient 63	JORRP Blood 63, Papilloma 5	Male	5y6m3d	HPV 6	Non-agg	flow cytometry of Vβ20 proportions (papilloma vs blood)
	JORRP Patient 68	JORRP Blood 68, Papilloma 36	Male	8m11d	HPV 11	Agg	flow cytometry of Vβ20 proportions (papilloma vs blood)
	JORRP Patient 69	JORRP Blood 69, Papilloma 37	Male	3y9m22d	HPV 6	Non-agg	flow cytometry of Vβ20 proportions (papilloma vs blood)
	JORRP Patient 70	JORRP Blood 70, Papilloma 38	Male	1y10m9d	HPV 6	Agg	flow cytometry of Vβ20 proportions (papilloma vs blood)
	JORRP Patient 72	JORRP Blood 72, Papilloma 39	Male	1y7m27d	HPV 11	Agg	flow cytometry of Vβ20 proportions (papilloma vs blood)
	JORRP Patient 73	JORRP Blood 73, Papilloma 40	Male	1y11m21d	HPV 6	Agg	flow cytometry of Vβ20 proportions (papilloma vs blood)
	JORRP Patient 77	JORRP Blood 82 , Papilloma 9	Male	8m9d	HPV 11	Agg	flow cytometry of Vβ20 proportions (papilloma vs blood)
	JORRP Patient 82	JORRP Blood 87, Papilloma 14	Male	7y7m4d	HPV 11	Non-agg	flow cytometry of Vβ20 proportions (papilloma vs blood)
	JORRP Patient 84	JORRP Blood 91, Papilloma 41	Male	4y5m18d	HPV 11	Non-agg	flow cytometry of Vβ20 proportions (papilloma vs blood)
